# Supplementary material for: Gait Parameters Can Be Derived Reliably and Validly from Augmented Reality Glasses in People with Parkinson’s Disease Performing 10-m Walk Tests at Comfortable and Fast Speeds
Source: Sensors (Basel). 2025 Feb 18;25(4):1230. doi: 10.3390/s25041230 (PMC11860048; doi:10.3390/s25041230)
Supplement: Supplementary file 1 [file sensors-25-01230-s001.zip]

Archive with 4 entries (3 files):
- vanDoornetal_Sensors_DHT_10MWT_SMDatafiles/
- vanDoornetal_Sensors_DHT_10MWT_SMDatafiles/AR_data_and_outcomes.mat
- vanDoornetal_Sensors_DHT_10MWT_SMDatafiles/IWW_data_and_outcomes.mat
- vanDoornetal_Sensors_DHT_10MWT_SMDatafiles/SW_outcomes.mat
